# Supplementary material for: Application of Chitosan/Poly(vinyl alcohol) Stabilized Copper Film Materials for the Borylation of α, β-Unsaturated Ketones, Morita-Baylis-Hillman Alcohols and Esters in Aqueous Phase
Source: Molecules. 2023 Jul 24;28(14):5609. doi: 10.3390/molecules28145609 (PMC10386186; doi:10.3390/molecules28145609)
Supplement: Supplementary file 1 [file molecules-28-05609-s001.zip]

Archive with 1 entries (1 files):
- molecules-2501886-supplementary.pdf
